# Supplementary material for: Emotional analysis of multiplayer online battle arena games addiction
Source: Front Psychol. 2024 May 9;15:1347949. doi: 10.3389/fpsyg.2024.1347949 (PMC11111968; doi:10.3389/fpsyg.2024.1347949)
Supplement: Supplementary file 1 [file Data_Sheet_1.CSV]

Sex	Age	Education	Married	Work	Salary	Skill	Years_PGA	GH1	GH2	GH3	GH4	VP1	VP2	VP3	VP4	AP1	AP2	AP3	AP4	TP1	TP2	TP3	TP4	PP1	PP2	PP3	Dp1	Dp2	Dp3	St1	St2	Sk1	Sk2	Sk3	Sk4	Pt1	Ch1	Ch2	Ch3	Ch4	So1	So2	So3	Cl1	Cl2	Cl3	Gr1	Gr2	Gr3
1	4	6	2	5	4	4	3	3	2	3	5	5	5	5	5	5	5	5	5	5	5	5	5	4	4	4	5	4	4	4	4	4	4	4	4	5	5	5	5	5	4	5	5	5	5	5	5	5	5
1	4	3	2	2	2	3	5	5	5	5	3	5	5	5	5	5	5	5	5	5	5	5	5	3	3	4	4	4	4	4	3	4	4	4	4	4	4	3	3	3	3	3	3	3	3	3	3	3	3
1	4	2	2	2	4	3	5	5	2	4	5	5	5	5	5	5	5	5	5	5	5	5	5	5	5	5	5	5	5	5	5	5	5	5	5	5	5	5	5	5	5	5	5	5	5	5	5	5	5
1	4	3	2	2	6	6	4	4	4	2	4	4	4	4	4	3	3	3	3	3	3	3	3	3	3	3	4	4	4	3	3	4	4	4	4	3	3	3	3	3	3	3	3	3	3	3	4	4	3
1	5	5	2	4	4	4	5	3	3	3	4	5	5	5	5	5	5	5	5	5	5	5	5	5	5	5	5	5	5	5	5	5	5	5	5	3	3	5	5	5	3	3	3	5	4	4	5	5	3
2	2	5	1	1	3	2	5	1	1	1	5	4	4	3	5	4	5	3	5	4	4	5	2	4	4	4	3	4	5	2	1	2	3	3	2	3	5	5	4	2	5	5	5	5	5	5	4	4	3
1	4	2	1	4	5	3	5	2	1	1	3	3	4	5	4	3	4	5	4	4	4	5	5	2	1	1	2	3	4	3	3	4	5	4	4	4	5	5	4	5	4	3	5	5	4	4	5	4	5
2	2	4	1	1	2	3	5	5	2	2	4	4	4	4	4	4	4	4	4	4	4	4	4	4	4	4	4	4	4	2	2	4	4	4	4	4	3	2	2	2	4	4	4	3	3	3	4	4	4
1	4	3	2	4	2	3	1	2	1	2	3	3	3	3	3	3	3	3	3	3	3	3	3	3	3	3	3	3	3	3	3	3	3	3	3	3	3	3	3	3	3	3	3	3	3	3	3	3	3
1	3	5	1	1	1	4	5	5	3	3	4	4	4	4	4	4	4	4	4	4	5	4	4	3	4	4	4	2	5	5	4	3	4	4	2	4	4	4	4	4	4	4	4	4	3	4	4	4	4
2	3	5	1	1	1	1	1	1	1	1	1	4	3	5	4	4	4	3	3	5	5	5	3	4	4	3	4	5	5	3	3	2	2	3	1	5	4	4	3	3	5	3	3	5	5	5	4	4	4
2	2	4	1	1	2	4	5	4	2	5	5	4	5	3	5	3	3	5	4	5	5	5	5	4	4	4	4	4	4	2	1	4	4	4	4	4	4	4	1	4	4	5	5	4	4	4	4	4	4
1	3	4	1	1	1	6	5	5	2	4	4	5	5	1	5	5	5	5	5	5	5	5	5	5	5	5	5	5	5	3	3	5	5	5	5	4	4	5	5	5	5	5	5	5	5	4	5	5	5
2	2	3	1	1	1	1	1	2	2	2	3	3	3	3	3	3	3	3	3	3	3	3	3	3	3	3	3	3	3	3	3	3	3	3	3	3	3	3	3	3	3	3	3	3	3	3	3	3	3
1	5	6	2	4	6	4	5	5	5	5	5	5	5	5	5	5	5	5	5	5	5	5	5	5	5	5	5	5	5	5	5	5	5	5	5	5	5	5	5	5	5	5	5	5	5	5	5	5	4
2	2	4	1	1	1	5	4	3	1	1	5	5	5	5	5	5	5	5	5	5	5	5	5	5	5	5	5	5	5	5	5	5	5	5	5	5	5	5	5	5	3	3	3	3	3	3	3	5	5
2	2	4	1	1	1	3	3	3	2	5	5	4	5	5	5	5	5	5	5	5	5	5	5	2	4	5	3	3	2	5	4	5	5	5	5	5	4	5	5	4	3	4	4	3	3	3	5	4	4
1	2	4	1	1	1	5	5	3	1	3	5	4	4	4	4	5	5	4	4	3	4	5	4	4	4	4	3	3	3	3	2	5	5	5	5	5	5	4	3	4	5	5	5	4	5	4	5	5	3
2	2	5	1	1	1	4	4	2	2	1	5	2	5	5	4	4	4	4	4	4	5	5	4	3	4	3	5	5	5	2	3	4	3	3	3	4	2	2	2	2	1	2	3	2	3	3	3	2	2
1	3	5	1	1	3	2	2	3	1	5	5	4	3	4	4	4	4	2	3	4	4	4	5	2	4	4	4	4	4	2	2	4	4	2	2	2	1	2	4	4	2	4	4	4	4	3	2	2	4
1	3	4	1	2	3	3	5	3	2	5	5	3	3	4	4	4	3	1	4	4	4	4	4	3	3	3	3	3	1	3	3	3	4	3	4	4	4	3	3	3	4	3	4	4	4	4	4	5	4
1	5	4	1	2	4	5	5	3	2	5	5	3	4	4	3	4	4	3	2	4	4	4	5	2	4	4	4	4	2	4	2	3	3	3	3	4	4	4	4	2	4	4	4	4	4	4	4	4	4
2	3	5	1	3	2	3	5	4	3	5	5	4	5	5	5	4	4	4	4	3	3	3	3	4	4	4	5	5	3	3	3	4	5	4	3	4	4	4	4	4	4	3	5	4	4	3	5	5	4
2	4	4	2	5	5	3	2	2	1	3	4	4	4	4	4	4	4	4	4	4	4	4	4	4	4	4	4	4	4	4	4	4	4	4	4	4	4	4	4	4	4	4	4	4	4	4	4	4	4
2	2	4	1	1	1	2	3	3	3	3	3	3	3	3	3	3	3	3	3	3	3	3	3	3	3	3	3	3	3	3	3	3	3	3	3	3	3	3	3	3	3	3	3	3	3	3	3	3	3
1	3	6	1	1	1	4	5	4	2	5	4	3	4	4	4	5	5	5	5	5	5	5	5	4	4	4	4	4	3	3	3	4	4	4	2	4	3	3	2	2	1	5	5	3	2	3	3	4	3
1	2	4	1	1	1	3	5	4	2	4	5	4	4	4	4	4	4	4	4	4	4	4	4	4	4	4	4	4	4	4	4	4	4	4	4	4	4	4	4	4	4	4	4	4	4	4	4	4	4
2	3	4	1	4	3	2	1	5	2	5	4	3	4	4	4	4	4	4	4	5	4	3	5	4	4	4	4	4	4	4	3	3	2	2	2	4	4	4	4	2	3	4	3	2	2	2	4	4	3
1	3	4	1	4	4	5	5	5	2	4	5	4	4	4	4	4	4	4	4	4	4	4	4	4	4	4	4	4	4	4	4	4	4	4	4	5	5	5	5	5	5	5	5	5	5	5	5	5	5
1	2	4	1	3	2	6	5	5	5	5	5	3	3	5	5	3	3	5	5	5	5	5	5	2	5	5	5	5	5	5	5	5	5	5	5	5	5	4	4	4	5	5	5	5	5	5	5	5	5
1	2	5	1	1	2	6	5	5	2	3	5	4	4	5	4	4	4	4	4	4	4	4	4	5	4	4	4	4	4	3	3	4	4	4	4	5	5	5	5	5	5	5	5	5	5	5	5	5	4
2	2	4	1	1	2	3	3	2	1	2	4	3	3	4	4	4	4	3	4	5	4	4	4	3	4	4	4	3	4	3	3	4	4	4	4	4	2	4	4	4	3	4	4	4	4	4	4	4	4
1	2	3	1	1	1	6	5	3	3	4	4	3	3	3	3	4	4	5	4	5	5	5	5	4	4	4	5	4	3	3	3	5	5	5	5	5	3	4	4	4	3	4	4	3	3	3	3	3	3
1	2	3	1	1	3	4	5	4	2	5	3	3	5	4	3	4	3	4	4	4	5	4	3	4	2	2	4	4	3	3	2	4	4	4	4	3	4	4	4	4	3	4	4	4	4	4	4	4	4
2	2	2	1	1	1	2	3	1	1	2	4	3	4	3	3	4	4	4	3	3	4	2	2	2	4	4	4	4	3	2	2	4	4	4	2	4	2	3	2	4	2	2	4	3	3	3	3	2	3
1	5	4	2	6	6	6	5	4	3	5	5	4	5	5	5	3	3	4	5	5	5	5	5	4	5	5	4	3	2	3	3	4	2	4	4	5	4	3	4	3	3	4	4	4	4	3	4	4	4
1	2	4	1	1	1	6	5	1	1	1	2	3	3	3	3	3	3	3	3	3	3	3	3	1	1	1	3	3	3	3	1	3	3	4	3	3	3	2	4	3	3	3	3	2	2	4	2	5	3
1	2	4	1	2	5	6	5	5	4	5	5	5	5	5	5	5	5	5	5	5	5	3	5	3	5	5	5	5	5	5	5	5	5	5	5	5	5	3	5	5	4	4	5	5	5	5	5	5	5
2	2	4	1	1	1	4	5	2	1	2	4	3	4	4	4	3	3	3	3	4	4	4	4	3	4	2	4	4	4	3	3	4	4	4	4	4	4	4	4	4	4	4	4	4	4	4	4	4	4
1	2	5	1	1	2	3	5	2	2	5	4	4	4	5	5	4	4	4	4	4	4	4	4	4	3	3	4	4	4	3	3	4	5	4	4	5	4	3	5	4	2	5	5	4	4	1	4	4	4
2	3	5	1	4	2	5	5	5	2	4	5	3	4	5	4	4	3	5	4	5	4	4	5	2	1	1	3	3	3	4	4	5	5	4	5	5	3	4	4	5	5	5	5	4	4	5	5	5	5
2	2	4	1	1	1	4	5	2	1	3	4	4	5	3	4	4	4	4	4	4	4	4	4	4	3	4	4	4	2	2	2	4	4	2	3	5	4	4	4	4	2	4	2	4	2	2	4	4	2
2	2	4	1	1	1	3	2	1	1	1	3	3	4	3	3	4	4	3	3	3	3	3	4	3	3	3	4	4	4	3	2	4	3	3	2	3	3	3	3	3	2	4	4	3	3	3	4	3	3
2	3	5	1	4	4	5	4	4	3	5	5	4	5	2	3	4	5	4	5	5	5	4	3	5	5	5	4	4	4	5	4	3	5	4	5	5	5	5	3	4	3	5	5	4	4	3	5	5	4
1	3	3	1	1	1	3	3	3	2	3	4	5	5	4	3	5	4	3	3	5	5	5	5	5	3	3	5	5	5	3	2	4	4	4	4	4	3	3	4	3	3	3	4	3	3	3	5	4	4
1	4	3	2	4	3	4	5	2	1	3	4	4	4	4	3	4	4	4	4	4	4	4	4	3	4	4	4	4	4	4	4	4	4	4	4	4	4	4	4	4	4	4	4	4	4	4	4	4	4
1	2	4	1	1	1	3	1	2	1	3	3	3	3	4	4	4	4	4	5	5	4	3	5	5	4	4	3	3	4	2	2	3	3	4	3	4	3	3	3	3	3	3	3	4	3	3	4	3	4
1	3	4	1	4	4	2	5	2	1	2	5	3	3	5	5	4	4	3	4	5	5	4	3	3	3	2	4	4	4	3	3	4	5	5	5	4	4	2	4	3	3	4	4	2	2	2	3	4	2
1	3	4	1	4	4	4	5	2	1	4	5	4	4	5	5	4	3	5	3	3	5	5	5	5	5	5	4	3	3	2	2	4	3	4	4	5	3	4	5	3	3	5	5	3	3	3	4	5	4
1	2	3	1	1	1	5	5	3	1	5	4	4	4	4	4	5	4	4	4	4	5	4	3	3	3	3	4	3	3	3	4	4	4	4	4	4	4	4	4	4	4	4	4	4	4	4	4	4	4
1	2	4	1	1	2	6	5	4	2	3	4	4	5	5	5	3	4	5	3	5	5	5	5	2	2	2	3	4	3	1	1	5	5	5	5	5	5	5	5	5	5	5	5	5	5	5	5	5	5
1	4	3	3	4	6	6	5	3	3	3	3	3	3	3	3	3	3	3	3	3	3	3	3	3	3	3	3	3	3	3	3	3	3	3	3	3	3	3	3	3	3	3	3	3	3	3	3	3	3
1	2	4	1	3	2	3	5	4	2	3	5	4	3	5	3	3	4	4	2	5	5	5	5	4	4	4	4	5	5	3	3	4	5	5	4	4	4	5	5	5	5	5	5	4	3	4	5	5	4
1	5	4	2	6	6	5	5	3	3	3	4	4	4	4	4	4	4	4	4	4	4	4	4	4	4	4	4	4	4	4	4	4	4	4	4	4	4	4	4	4	4	4	4	4	4	4	4	4	4
2	2	4	1	1	1	5	5	3	3	3	3	4	4	4	4	4	4	4	4	4	4	4	4	3	3	3	3	3	3	3	3	3	3	3	3	3	3	3	3	3	3	3	3	3	3	3	3	3	3
1	4	5	2	4	4	3	5	2	2	3	5	2	3	2	4	3	2	3	4	2	3	2	5	4	3	2	2	4	3	4	5	4	4	3	5	4	4	4	3	5	4	3	5	4	3	3	3	4	3
1	2	4	1	1	2	5	5	4	1	5	3	4	4	4	5	5	5	5	5	5	5	5	5	2	4	4	4	4	2	3	3	4	4	4	4	4	3	3	4	3	3	4	4	3	3	3	3	3	3
2	2	3	1	1	1	5	5	5	5	5	5	4	5	3	3	4	4	4	3	5	5	4	5	5	5	4	3	4	5	3	4	3	4	3	4	5	4	4	3	4	4	4	4	4	3	3	3	3	4
1	2	3	1	1	2	4	5	5	3	5	4	4	4	4	5	5	4	3	5	5	5	5	4	3	4	4	4	3	4	4	3	4	5	4	4	5	4	3	3	3	4	5	4	4	4	4	4	5	4
2	2	4	1	1	1	3	5	3	3	5	5	4	4	4	4	4	4	4	4	4	4	4	4	3	3	3	4	4	4	2	4	4	4	4	4	4	4	4	4	4	4	4	4	4	4	4	4	4	4
2	2	4	1	1	1	2	2	2	1	1	4	4	4	4	4	4	5	4	4	4	4	4	4	4	4	4	3	4	3	3	3	3	4	4	4	4	3	4	3	4	2	4	4	4	4	4	4	4	4
1	2	4	1	1	3	6	5	2	2	2	4	4	4	4	4	4	4	4	4	5	5	5	5	2	2	2	4	4	3	5	3	4	5	5	5	5	5	5	5	5	5	5	5	4	4	4	4	5	4
1	2	4	1	4	3	4	5	5	1	5	1	5	5	5	3	5	5	5	5	5	5	5	4	3	3	3	4	4	4	5	5	5	3	4	3	5	5	5	5	5	3	5	5	5	5	5	5	5	5
2	3	4	1	3	5	6	5	5	3	5	5	4	5	5	3	4	3	4	5	5	5	5	5	4	4	2	4	3	3	3	3	4	4	4	1	5	3	4	4	3	4	5	5	3	3	3	3	4	3
1	2	4	1	1	4	6	5	3	3	3	4	5	4	4	4	4	4	4	4	4	4	4	4	4	4	4	2	2	2	4	4	4	4	4	4	4	4	4	4	4	4	4	4	4	4	4	4	4	4
2	2	2	1	1	1	1	1	2	1	1	2	4	4	4	4	3	3	3	4	4	4	4	4	2	4	3	4	3	4	4	4	2	1	1	1	3	2	2	2	2	3	4	4	2	2	2	3	4	3
1	1	2	1	1	1	5	5	2	2	3	3	4	3	4	4	4	4	4	4	4	4	4	4	2	2	2	4	4	3	3	3	3	3	3	3	3	3	3	3	3	3	3	3	4	4	4	3	3	3
2	2	4	1	1	2	5	5	3	1	5	4	3	3	4	4	4	4	4	3	5	5	4	4	4	4	4	3	3	4	4	3	4	4	4	4	4	4	4	4	4	3	5	5	1	1	1	5	5	5
2	2	4	1	1	2	5	5	1	1	2	3	3	3	3	3	5	5	5	5	5	3	3	5	3	3	5	4	4	4	3	3	5	5	5	5	5	4	3	3	4	4	5	5	3	3	3	5	5	5
1	1	4	1	1	1	3	5	4	3	4	3	2	1	2	3	2	2	2	2	5	2	4	3	3	3	3	3	4	4	3	3	4	4	5	3	5	4	5	3	4	5	3	4	5	3	4	5	4	4
1	2	4	1	1	1	6	5	2	1	4	5	5	5	5	5	5	5	5	5	5	5	5	5	5	5	5	5	5	5	5	5	5	5	5	5	5	5	5	5	5	5	5	5	5	5	5	5	5	5
2	2	4	1	1	1	3	5	2	1	5	4	4	4	3	4	3	3	4	3	4	4	4	4	4	3	2	4	3	3	3	2	3	3	4	3	5	4	3	3	3	3	4	4	4	4	4	3	4	4
1	2	2	1	1	1	6	5	5	5	5	5	5	5	5	5	5	5	5	5	5	5	5	5	5	5	5	5	5	5	5	5	5	5	5	5	5	5	5	5	5	5	5	5	5	5	5	5	5	5
1	6	6	4	1	1	6	5	1	1	1	3	3	4	3	3	3	3	3	3	3	3	3	3	3	3	3	3	3	3	3	3	3	3	3	3	3	3	3	3	3	3	3	3	3	3	3	3	3	3
1	3	1	1	3	1	1	1	2	3	3	3	3	3	3	3	3	3	3	3	3	3	3	3	3	3	3	3	3	3	3	3	3	3	3	3	3	3	3	3	3	3	3	3	3	3	3	3	3	3
1	2	3	1	1	1	5	5	5	3	4	4	4	4	4	4	4	4	5	4	5	5	5	5	4	4	4	4	4	4	4	4	4	4	4	4	4	4	4	4	4	4	4	4	4	4	4	4	4	4
2	3	4	1	4	4	3	5	5	2	5	5	4	5	3	4	4	4	4	2	3	4	3	4	4	4	4	4	4	2	3	5	4	4	4	4	4	4	4	4	4	2	4	4	5	2	2	5	5	4
1	1	2	1	1	1	5	3	3	1	4	4	3	4	4	4	4	4	4	4	4	4	4	4	2	4	4	4	4	4	2	4	4	4	4	4	5	4	4	4	4	4	4	4	4	4	4	4	4	4
2	2	4	1	3	1	4	5	2	1	2	4	4	4	4	4	4	4	3	3	4	4	4	4	4	3	4	4	4	4	3	3	4	4	4	4	5	3	4	3	3	3	5	5	3	3	3	4	4	4
2	2	4	1	1	2	3	5	2	1	3	3	2	2	4	3	3	3	3	3	4	4	4	4	2	2	3	3	3	3	1	1	3	4	3	3	3	4	2	4	2	3	3	3	2	2	2	3	3	3
2	2	4	1	1	1	3	2	3	2	3	4	4	4	4	4	4	4	4	4	4	4	4	4	4	4	4	3	3	3	3	2	4	4	4	4	4	4	4	4	4	4	4	4	4	4	4	4	4	4
1	2	4	1	3	6	6	5	4	2	3	5	5	5	3	4	5	5	5	5	4	3	4	5	5	5	5	1	1	3	5	3	5	5	5	5	5	5	5	5	3	5	5	5	5	4	3	5	5	5
1	2	4	1	1	3	6	5	5	1	2	4	3	3	3	3	4	4	4	5	4	4	4	5	2	2	4	5	5	5	5	5	4	4	4	4	5	5	5	5	5	5	5	5	5	5	5	5	5	5
1	3	4	1	1	1	1	1	1	1	1	4	3	3	3	3	3	3	3	3	1	4	4	1	4	3	3	3	4	2	2	2	2	4	4	4	4	4	3	4	4	4	4	4	1	1	1	4	4	4
2	2	4	1	1	1	2	3	2	1	3	4	4	4	3	3	4	4	4	4	4	4	4	4	4	4	4	5	5	5	2	3	4	4	4	4	4	3	4	4	4	3	4	4	4	4	4	4	4	4
2	2	4	1	1	2	3	3	3	2	2	4	3	4	3	3	3	3	3	3	4	4	4	5	3	4	4	4	4	4	4	4	4	4	4	4	4	4	4	3	4	4	4	4	4	4	4	4	4	4
1	2	4	1	3	3	3	5	5	2	5	4	4	4	4	4	4	4	4	4	4	4	4	4	3	3	3	4	4	3	3	3	4	4	4	4	4	4	4	4	4	3	4	4	4	4	4	4	4	4
1	2	4	1	1	2	5	5	3	3	5	4	4	4	5	3	4	3	5	2	3	3	3	3	4	4	4	1	1	3	3	3	3	5	2	2	5	5	3	4	4	4	4	4	3	3	3	4	4	3
1	2	4	1	1	2	3	5	2	1	4	4	4	4	3	4	4	4	4	3	4	5	5	4	4	4	4	4	5	4	3	3	4	3	4	3	4	4	4	3	4	2	4	5	3	3	3	5	5	4
1	2	4	1	1	2	6	5	3	1	4	5	3	4	4	4	4	4	5	4	4	4	4	3	1	1	1	4	4	1	1	1	5	5	5	5	5	4	4	5	4	5	5	5	4	4	4	4	4	3
2	2	4	1	3	3	2	1	1	1	1	5	4	4	4	4	4	3	3	4	3	3	3	3	2	3	3	4	3	4	3	4	4	3	2	3	4	3	4	4	4	3	3	5	4	3	4	3	2	4
1	3	4	1	4	6	4	5	2	1	3	5	4	4	4	4	5	4	4	5	3	4	4	4	4	4	4	4	4	4	3	3	4	4	4	4	5	3	3	3	3	3	3	4	4	4	4	4	4	3
1	2	4	1	4	5	4	5	5	2	5	5	4	4	4	4	4	4	4	4	5	5	5	5	2	4	4	4	4	4	4	4	4	4	4	4	4	4	4	4	4	4	4	4	4	4	4	3	3	4
2	3	4	1	4	3	3	2	3	1	1	3	5	5	5	5	5	5	5	5	5	5	5	5	1	1	1	3	3	3	3	3	3	3	3	3	5	3	3	3	3	4	4	4	3	3	3	3	3	3
2	2	4	1	1	1	6	5	3	1	5	3	3	4	5	3	4	3	4	4	4	5	5	5	3	4	4	4	4	4	2	3	3	4	3	3	5	4	4	3	3	3	3	3	4	3	3	4	3	4
1	3	3	1	2	6	4	5	4	3	5	4	4	4	2	4	4	4	4	4	4	4	4	4	3	2	3	4	4	4	3	3	4	4	4	3	5	3	4	3	4	3	4	4	4	4	3	4	4	4
2	2	4	1	1	1	6	5	5	1	5	5	5	5	4	5	5	3	5	5	5	5	4	4	2	5	5	4	3	5	3	4	4	5	4	4	4	4	5	3	5	5	5	5	3	5	4	5	5	4
2	2	4	1	4	4	3	2	3	1	4	4	4	5	4	4	4	4	4	4	5	5	4	4	5	3	4	4	4	4	3	3	4	4	4	4	5	4	3	3	4	3	4	4	3	3	4	4	3	3
2	2	4	1	2	6	5	3	3	1	3	4	3	4	4	4	4	4	4	4	4	3	3	2	3	4	4	3	3	3	1	1	4	4	4	4	4	3	3	3	3	4	4	4	3	3	2	3	4	4
2	2	4	1	1	1	3	3	3	3	5	4	4	4	4	4	4	4	4	4	4	4	4	4	2	4	4	4	4	4	2	2	4	4	4	2	4	4	4	4	4	4	4	4	4	4	4	4	4	4
2	3	6	1	3	4	5	5	2	1	2	4	4	4	4	5	4	4	3	5	5	5	3	4	4	4	3	3	4	3	3	3	3	4	4	4	5	4	4	4	4	4	4	4	4	4	4	4	4	4
2	2	4	1	1	1	3	2	1	1	1	4	3	3	4	4	4	4	3	2	4	3	4	3	4	4	2	3	3	3	2	2	2	2	2	2	5	3	5	5	5	1	1	3	5	4	4	4	3	3
1	1	2	1	1	1	5	4	3	1	4	4	4	4	4	4	4	4	4	4	4	4	4	4	4	4	4	4	4	4	4	4	4	4	4	4	4	4	4	4	4	4	4	4	4	4	4	4	4	4
2	2	4	1	1	1	3	4	4	3	2	4	4	4	4	4	4	4	4	4	4	4	4	4	4	2	3	3	3	5	3	3	4	4	3	2	3	4	4	4	4	4	4	4	4	4	4	4	4	3
2	2	4	1	1	1	5	3	3	2	1	1	4	4	3	5	5	4	4	5	5	4	4	5	2	4	4	3	4	4	3	3	4	4	4	4	3	3	4	4	4	3	3	3	4	4	4	4	4	3
2	2	4	1	2	2	5	5	2	1	2	4	4	3	4	5	4	4	4	4	3	3	4	4	3	4	4	4	4	3	3	3	5	4	4	4	4	4	4	4	4	5	3	4	3	3	4	5	4	4
1	2	6	1	1	1	2	3	2	3	1	4	3	4	3	4	3	4	4	2	3	4	2	4	4	3	3	4	4	4	2	4	3	4	4	3	4	4	2	3	4	4	5	5	5	5	4	4	4	3
1	1	2	1	1	1	4	5	2	2	3	4	4	4	4	4	4	4	4	4	4	4	4	4	4	4	2	4	4	4	3	3	4	4	4	4	4	4	4	4	4	4	4	4	4	4	4	4	4	4
1	1	2	1	1	1	3	5	5	4	5	5	4	4	5	4	5	4	4	3	4	5	5	5	3	3	3	5	5	3	5	5	5	5	5	4	4	4	5	5	5	4	4	4	3	3	3	5	5	4
1	1	2	1	1	1	4	4	3	2	2	3	3	3	3	4	4	4	4	4	4	4	4	4	2	1	1	3	3	1	2	2	3	3	2	4	4	4	4	4	3	2	4	2	3	3	3	3	3	4
1	2	4	1	1	1	3	3	4	3	4	3	3	3	3	3	3	4	3	2	3	4	2	3	3	3	4	4	3	3	3	3	3	3	3	3	3	3	3	3	3	3	3	3	3	3	3	3	3	3
2	1	2	1	1	1	3	5	2	2	2	3	5	4	3	4	4	4	3	4	5	5	3	4	4	4	4	5	4	3	3	2	3	4	4	4	4	3	3	3	4	3	3	4	4	4	4	4	4	4
2	2	4	1	1	2	4	5	3	2	4	4	3	3	3	4	4	4	3	4	5	4	4	4	4	4	4	4	4	4	3	3	4	4	4	4	4	4	3	4	3	4	4	4	4	4	4	4	4	4
1	1	2	1	1	1	6	5	4	4	2	5	5	5	4	5	5	5	5	5	5	5	5	5	3	3	4	4	4	4	5	5	5	5	5	5	5	5	5	5	5	5	5	5	5	5	5	5	5	5
1	1	2	1	1	1	6	5	2	1	3	4	3	3	4	4	3	3	3	3	3	3	3	3	2	3	2	2	2	2	2	2	5	5	5	5	4	4	4	4	4	3	4	4	4	4	4	4	4	3
1	1	2	1	1	1	6	5	2	1	2	4	4	4	4	4	4	4	4	4	4	4	4	4	1	1	1	3	3	3	3	3	4	4	4	3	4	4	4	4	4	3	4	4	4	4	4	4	4	4
1	1	4	1	1	3	6	5	5	5	5	4	5	5	5	5	5	4	5	4	5	4	4	5	5	4	3	5	4	5	3	4	5	5	5	5	5	5	5	4	5	5	4	5	5	3	5	5	5	5
1	2	4	1	1	1	6	5	1	1	1	4	4	3	4	4	4	3	5	4	4	4	4	4	4	4	4	4	4	4	2	2	4	4	4	4	4	4	4	4	4	4	4	4	4	4	4	4	4	4
1	2	4	1	1	2	6	5	4	3	5	5	3	4	5	5	4	4	4	4	4	3	4	4	3	3	2	4	2	2	2	1	4	4	4	4	5	4	4	4	4	4	4	5	5	2	2	4	4	4
2	1	2	1	1	1	4	5	1	1	1	3	5	5	5	4	4	4	4	4	4	4	4	4	4	2	2	4	4	4	4	3	4	4	3	3	5	4	4	4	4	4	4	4	5	4	4	4	4	4
1	2	4	1	1	1	5	3	4	2	2	4	5	5	5	5	5	5	5	5	5	4	5	4	5	5	5	4	3	4	3	3	5	5	5	5	4	4	3	3	3	3	3	3	3	3	3	4	4	4
2	3	4	1	4	3	6	4	4	1	2	4	5	5	5	3	5	5	5	3	3	3	4	3	3	3	3	4	4	4	3	3	4	4	4	4	3	3	3	3	3	3	3	3	3	3	3	3	3	3
2	4	4	2	4	4	3	5	1	1	1	1	5	5	5	5	5	5	5	5	5	5	5	5	5	5	5	5	5	5	5	5	3	5	3	3	5	5	4	4	5	5	5	5	5	5	5	5	5	5
1	1	2	1	1	1	6	5	1	2	2	4	3	3	4	3	3	5	5	3	3	5	3	5	1	1	1	4	3	3	3	3	3	5	5	5	3	4	2	3	4	2	3	3	4	3	3	4	5	3
2	2	4	1	1	1	2	1	1	1	1	2	4	4	4	3	4	4	4	3	4	4	4	4	4	4	4	4	4	4	4	3	2	3	2	2	3	3	4	3	4	3	3	4	4	4	4	4	4	4
2	3	4	1	4	5	5	4	2	1	2	5	4	3	3	2	4	4	5	5	5	4	4	3	2	2	2	4	4	2	2	2	4	5	4	2	5	2	4	3	1	2	4	4	3	4	4	4	4	4
1	2	4	1	1	1	4	5	4	2	5	4	4	3	3	3	4	4	4	4	3	4	4	4	4	4	4	4	4	4	4	4	4	4	4	4	5	5	4	4	4	4	4	5	5	5	5	4	5	4
2	2	3	1	1	1	4	5	2	2	3	4	4	4	4	4	4	4	4	4	4	4	4	4	4	4	4	4	4	4	4	4	4	4	4	4	4	4	4	4	4	4	4	4	4	4	4	4	4	4
1	3	5	1	2	2	6	5	2	2	5	4	4	4	4	4	4	4	4	4	4	4	4	4	2	4	4	4	2	4	3	3	4	4	4	4	4	1	3	1	1	1	4	4	1	1	1	3	4	4
2	2	4	1	1	2	3	5	1	1	1	4	4	4	4	5	4	5	5	5	4	2	2	4	2	4	5	4	4	2	2	2	4	5	4	2	5	4	4	2	4	4	4	4	4	4	5	4	3	4
2	2	4	1	1	1	6	5	3	1	4	4	3	4	4	4	4	4	4	4	4	4	4	4	2	4	4	4	4	4	3	2	5	5	5	5	4	4	4	4	4	4	2	4	4	4	4	5	5	4
2	2	4	1	3	3	5	5	2	1	4	5	3	3	4	3	4	4	4	5	5	5	5	5	3	4	3	5	5	5	4	3	3	4	3	2	4	4	4	4	4	3	3	4	4	3	3	4	4	4
2	2	4	1	1	1	3	4	4	1	1	3	3	4	3	3	4	4	4	3	4	4	3	3	3	3	3	3	3	3	3	3	3	3	3	3	3	3	3	3	3	3	3	3	3	3	3	3	3	3
1	1	4	1	1	3	6	5	2	2	2	3	3	3	3	3	3	3	3	3	3	3	3	3	3	3	3	3	3	3	3	3	3	3	3	3	3	3	3	3	3	3	3	3	3	3	3	3	3	3
2	2	4	1	1	2	3	1	3	2	5	4	4	4	4	4	4	4	4	4	4	4	4	4	2	2	2	3	3	3	2	2	2	3	3	2	4	4	2	2	3	3	3	3	3	3	3	4	2	4
1	2	4	1	1	1	6	5	2	1	3	5	3	4	4	4	5	5	5	5	5	5	5	5	5	5	1	5	5	5	3	3	5	5	5	5	5	5	4	3	5	4	4	4	1	1	1	5	5	5
2	2	4	1	4	2	6	5	5	2	5	5	4	4	4	5	4	3	3	4	5	4	5	5	4	4	4	4	4	4	4	3	4	4	4	3	5	5	4	3	4	3	4	4	4	3	3	4	4	4
2	2	4	1	1	3	3	4	3	2	3	4	5	5	5	5	5	5	5	5	5	5	5	5	1	1	1	5	5	5	5	5	5	5	5	5	5	5	5	5	5	5	5	5	5	5	5	5	5	5
2	2	4	1	1	1	2	1	1	1	3	4	4	4	5	3	4	5	3	2	4	5	5	5	3	4	1	4	3	4	1	1	2	2	2	2	5	5	5	3	2	4	5	5	3	3	3	3	3	3
2	1	4	1	1	2	6	4	4	2	1	3	4	4	3	3	4	4	2	4	4	4	4	5	4	4	4	4	4	4	4	4	4	4	4	4	4	4	4	4	4	4	4	4	4	4	4	4	4	4
2	2	4	1	1	1	5	5	2	2	2	4	4	5	4	4	4	4	4	4	4	5	5	5	2	3	4	4	4	4	3	3	4	4	4	4	4	3	4	4	4	4	4	4	4	3	4	4	3	4
1	3	4	1	4	1	6	5	5	1	2	4	4	4	4	4	4	4	4	4	4	4	4	4	2	2	4	4	4	4	2	2	4	4	4	4	4	4	4	4	4	4	3	4	4	4	4	4	4	4
1	3	4	1	4	4	4	5	3	1	3	5	5	5	5	5	5	5	5	5	5	5	5	5	5	5	5	5	5	5	5	5	5	5	5	5	5	5	5	5	5	5	5	5	5	5	5	5	5	5
2	2	4	1	1	1	3	4	4	2	5	5	3	5	3	4	5	5	5	5	5	5	4	4	4	5	5	4	5	4	4	4	3	4	4	4	5	4	4	4	4	3	5	5	5	5	5	4	4	4
2	1	4	1	1	5	6	3	2	2	4	3	3	3	3	3	3	3	3	3	3	3	3	3	3	3	3	3	3	3	3	3	3	3	3	3	3	3	3	3	3	3	3	3	3	3	3	3	3	3
2	2	3	1	1	1	3	1	2	1	1	3	3	3	3	3	3	3	3	3	3	3	3	3	3	3	3	3	3	3	3	3	3	3	3	3	3	3	3	3	3	3	3	3	3	3	3	3	3	3
1	1	2	1	1	1	6	5	3	2	3	3	3	3	3	3	3	3	3	3	3	3	3	3	2	2	4	4	4	4	4	4	4	4	4	4	4	4	4	4	3	4	4	4	4	4	4	3	3	3
2	2	3	1	1	2	4	5	3	2	2	3	3	3	5	5	5	5	5	5	4	5	5	5	3	2	2	4	4	4	5	5	5	5	5	5	3	3	3	3	3	3	3	3	3	3	3	3	3	3
2	2	3	1	1	2	5	5	4	2	5	5	3	3	4	4	4	4	4	4	4	3	4	3	3	4	4	4	5	2	2	4	4	4	4	3	4	4	5	3	3	4	4	5	4	4	3	4	4	5
1	2	4	1	1	1	1	1	2	2	2	3	4	5	5	5	4	4	4	5	4	5	5	5	2	2	2	4	4	4	4	4	4	4	4	4	4	3	3	3	3	5	4	4	4	3	4	4	4	3
2	2	4	1	1	2	3	5	2	2	2	4	4	4	4	4	4	4	4	4	4	4	4	4	3	3	3	4	4	4	4	3	4	4	4	4	5	4	4	4	4	4	4	4	4	4	4	4	4	4
2	3	3	1	4	1	5	5	4	1	1	3	3	3	4	4	4	4	3	4	4	4	4	4	4	3	3	3	3	3	3	3	3	3	3	3	3	3	3	3	3	3	3	3	3	3	3	3	3	3
1	4	3	2	5	5	5	5	4	3	5	5	3	4	4	3	3	3	3	3	4	5	3	3	4	4	4	4	5	4	3	4	4	4	5	4	3	4	4	4	4	2	2	2	3	3	3	4	4	3
2	2	4	1	1	2	3	2	2	1	3	4	4	5	3	4	4	4	5	5	4	4	4	4	2	2	3	4	4	4	4	4	4	4	3	4	5	4	4	4	4	4	4	4	4	4	4	4	4	4
2	2	4	1	1	2	6	4	3	3	3	4	4	4	4	4	4	4	4	4	4	4	4	4	4	4	4	4	4	4	4	4	4	4	4	4	4	4	4	4	4	4	4	4	4	4	4	4	4	4
1	2	4	1	1	1	3	1	1	1	1	1	3	4	3	4	4	5	5	5	4	5	4	5	4	4	4	4	4	4	1	1	4	4	4	4	4	4	4	4	4	2	3	4	4	2	2	4	4	4
2	2	3	1	1	1	6	2	3	2	4	4	3	4	3	3	3	3	4	4	5	4	4	4	2	4	4	3	3	2	2	2	4	4	3	4	4	3	4	4	4	3	3	4	4	4	4	4	4	3
2	2	4	1	1	1	5	5	3	2	3	4	3	3	3	3	3	3	3	3	3	3	3	3	2	3	4	3	4	4	2	2	3	3	3	3	4	4	3	3	3	4	4	4	2	2	2	4	4	3
1	2	4	1	3	3	5	5	2	1	4	5	3	3	5	4	4	4	4	5	4	5	5	5	3	3	4	4	4	4	3	3	4	5	4	4	5	4	4	4	4	3	4	4	4	4	5	4	5	5
2	2	4	1	3	3	4	5	3	2	2	4	4	4	4	4	4	4	4	4	4	4	4	4	2	2	2	3	3	3	2	2	4	4	4	4	4	4	2	4	4	4	2	4	2	2	2	5	5	4
2	2	4	1	1	3	4	2	3	1	3	4	4	4	5	5	4	4	5	4	5	5	5	5	4	4	4	4	2	2	2	2	4	5	5	3	4	3	4	4	4	3	4	4	2	1	4	4	4	4
1	2	4	1	1	1	5	5	1	1	1	5	5	5	5	5	5	5	5	5	5	5	5	5	5	5	5	5	5	5	5	5	5	5	5	5	5	5	5	5	5	5	5	5	5	5	5	5	5	5
1	4	6	2	5	4	4	3	3	2	3	5	5	5	5	5	5	5	5	5	5	5	5	5	4	4	4	5	5	5	4	4	4	4	4	4	5	5	5	5	5	4	5	5	5	5	5	5	5	5
2	2	3	1	1	1	5	5	2	2	2	3	4	4	4	4	4	3	3	3	3	3	3	3	3	3	3	3	3	3	4	3	4	3	3	3	4	4	3	3	3	3	4	3	3	3	3	3	3	3
1	2	4	1	1	2	6	5	5	3	3	4	4	5	5	5	5	4	5	5	5	5	5	5	4	4	4	4	4	5	4	3	5	5	5	5	5	5	5	5	5	5	5	5	5	5	4	5	5	4
1	4	4	2	6	5	4	5	2	2	5	3	3	3	3	3	3	3	3	3	3	3	3	3	3	3	3	3	3	3	3	3	3	3	3	3	3	3	3	3	3	3	3	3	3	3	3	3	3	3
2	2	6	1	6	6	6	5	5	5	5	5	3	3	1	1	4	3	1	3	5	5	1	4	1	1	1	3	5	1	1	1	5	5	5	5	5	3	3	3	1	3	3	4	1	1	1	1	1	1
2	2	3	1	1	1	6	5	1	1	2	3	3	3	3	3	3	3	3	3	3	3	3	3	3	3	2	5	5	3	2	2	3	3	3	3	5	3	3	3	3	3	3	3	3	3	3	3	3	3
2	2	4	1	1	1	4	3	3	2	5	5	3	4	5	4	4	4	4	4	5	4	5	4	4	4	4	4	4	4	4	4	4	4	4	5	5	4	5	4	4	3	4	4	3	3	3	4	5	5
1	2	3	1	1	1	4	5	2	2	3	3	3	3	3	3	3	3	3	3	3	3	3	3	3	3	3	3	3	3	3	3	3	3	3	3	3	3	3	3	3	3	3	3	3	3	3	3	3	3
2	2	4	1	1	1	2	1	2	2	2	4	4	5	5	5	5	5	3	5	5	3	4	3	2	4	4	3	4	4	4	3	3	4	4	3	3	4	4	4	3	3	4	3	3	4	4	5	5	5
2	2	4	1	1	1	4	3	4	2	5	5	5	5	5	5	5	5	5	5	5	5	5	5	5	5	5	5	5	5	3	2	5	5	5	5	5	5	5	5	5	5	5	5	5	5	5	5	5	5
1	2	4	1	1	1	6	5	4	1	3	4	4	4	3	4	4	4	4	3	4	4	4	4	4	3	3	4	4	4	4	4	4	4	4	4	4	4	4	4	4	3	3	3	4	4	2	4	4	4
2	2	4	1	1	3	5	5	4	4	5	5	4	3	4	5	5	4	3	5	4	4	4	5	3	4	4	4	4	4	2	2	3	3	3	3	5	5	4	5	3	4	4	4	4	4	4	4	5	4
2	1	4	1	1	3	2	2	2	1	3	4	4	5	3	4	4	4	4	4	4	3	4	5	5	4	4	4	4	4	5	4	4	4	4	4	4	4	4	5	4	4	4	4	4	3	4	4	3	3
1	2	3	1	1	1	5	3	5	4	5	4	4	4	4	4	4	4	4	4	4	4	4	4	2	2	2	4	4	3	3	3	4	4	4	4	4	4	4	4	4	4	3	4	4	4	4	4	4	4
1	1	2	1	1	1	6	5	5	5	5	5	4	4	3	3	3	4	3	4	5	3	3	4	2	4	5	4	4	5	2	2	4	5	4	5	4	3	4	4	4	4	3	4	4	4	4	4	4	3
2	1	2	1	1	1	3	3	3	1	1	5	3	4	4	4	4	4	4	4	3	5	5	3	1	1	1	5	5	5	5	5	5	5	5	5	5	5	5	5	5	5	5	5	5	5	5	5	5	5
2	2	4	1	1	1	3	2	3	1	4	5	4	5	4	4	4	3	3	2	4	3	4	4	4	4	4	4	3	5	2	1	2	4	3	3	5	4	2	2	3	4	4	4	4	5	5	4	4	4
2	1	2	1	1	1	6	4	4	2	5	5	3	4	3	3	3	4	3	3	4	3	4	3	3	2	2	3	3	2	2	2	3	3	3	2	4	3	2	2	2	3	4	3	3	3	3	3	2	3
2	2	4	1	1	1	3	4	3	1	1	3	3	4	3	3	4	4	4	2	5	5	3	3	3	3	4	4	4	4	3	2	3	4	3	3	5	3	3	3	4	2	4	4	3	3	3	3	4	4
2	2	4	1	1	1	3	3	3	2	1	4	4	5	4	4	5	5	4	3	5	5	4	4	4	4	4	4	4	4	4	2	4	5	5	5	4	5	4	3	4	3	5	4	3	3	3	4	4	4
1	2	4	1	1	2	6	5	1	1	3	4	3	4	4	3	4	4	4	4	5	3	3	5	4	4	4	4	4	3	3	3	4	4	4	4	2	5	4	4	4	3	3	3	4	4	4	4	4	4
1	2	4	1	1	1	4	5	2	1	1	2	3	3	3	3	3	4	3	4	4	4	4	5	4	3	3	3	3	3	4	4	4	4	4	4	4	3	3	3	3	3	3	3	3	3	3	3	3	3
2	2	4	1	1	1	3	3	2	2	5	4	2	4	4	3	4	4	3	3	4	3	3	3	4	4	4	4	3	3	3	3	3	3	3	3	4	3	3	4	3	3	4	4	4	4	4	4	4	4
2	2	4	1	1	1	4	4	2	1	4	4	4	5	4	4	4	4	4	4	5	5	4	5	4	4	4	4	4	4	4	4	4	4	4	4	4	4	4	4	4	4	4	4	4	4	4	4	4	4
1	2	4	1	1	1	6	5	5	2	5	5	5	5	5	5	5	5	5	5	5	5	5	5	5	5	5	5	5	5	5	5	5	5	5	5	5	5	5	5	5	5	5	5	5	5	5	5	5	5
1	3	4	1	6	5	4	5	3	2	2	4	3	3	4	3	4	3	4	4	4	4	4	4	4	4	4	4	4	4	4	3	4	4	4	4	4	4	2	5	3	4	4	4	4	4	3	4	3	4
2	2	4	1	1	1	3	3	2	2	2	4	3	3	5	5	4	4	4	5	3	4	3	5	3	1	1	2	5	5	2	2	3	3	4	2	3	3	4	3	4	1	3	3	1	1	3	3	4	2
2	1	2	1	1	1	5	2	1	1	1	4	4	4	3	3	4	4	3	4	3	4	2	4	2	2	4	3	3	4	4	4	4	4	4	4	4	4	4	4	4	4	4	4	4	4	4	4	4	4
1	2	4	1	1	1	6	5	4	1	3	5	2	3	4	5	4	4	4	5	5	5	4	3	2	2	4	2	2	4	2	2	4	4	4	4	3	4	4	4	5	4	5	3	4	5	4	5	4	5
2	2	4	1	1	1	3	4	1	1	2	4	4	4	4	4	4	4	4	4	5	5	4	5	2	5	1	3	3	2	2	2	3	3	3	3	5	5	5	3	4	2	4	5	3	3	3	4	4	4
2	2	4	1	1	1	3	2	1	2	2	4	4	4	3	5	4	4	4	3	5	5	5	3	4	4	3	4	4	4	3	3	4	4	4	4	4	4	4	4	4	4	4	4	3	3	3	4	4	4
2	2	4	1	1	1	2	3	1	1	1	1	4	4	4	4	4	4	4	4	4	4	4	3	3	2	5	4	2	4	2	2	3	3	3	3	5	4	1	1	1	1	4	4	1	1	1	3	4	3
2	2	4	1	1	2	2	1	4	2	5	3	3	4	3	5	4	4	4	5	4	4	4	3	3	4	4	4	4	1	3	3	3	3	3	3	3	3	3	3	3	3	3	3	3	3	3	3	3	3
2	2	4	1	1	1	5	5	3	3	5	3	4	4	4	4	4	4	4	4	4	4	4	4	2	2	2	3	3	3	3	3	4	4	4	4	5	5	3	3	3	5	5	5	3	3	3	2	2	3
2	3	4	1	4	3	3	5	4	1	4	5	5	5	5	5	5	5	5	5	5	5	5	5	5	5	5	5	3	5	3	3	2	2	3	1	5	3	4	3	3	5	4	4	5	5	5	5	5	5
2	2	3	1	4	2	4	5	2	1	3	4	3	4	3	3	4	4	4	4	4	4	3	4	4	4	4	2	1	1	2	3	4	4	4	3	4	4	4	4	4	4	4	4	5	4	4	5	5	4
1	2	4	1	1	1	5	5	5	5	5	4	5	5	5	5	5	5	5	5	5	5	5	5	5	5	5	5	5	5	5	5	4	3	4	3	4	4	4	4	4	4	4	4	4	4	3	4	3	4
2	2	4	1	1	2	2	2	2	2	2	4	3	4	5	3	4	4	3	4	4	4	4	4	2	2	4	4	4	4	4	4	3	3	4	3	5	1	1	1	1	4	1	4	5	4	3	1	1	5
1	2	2	1	4	3	6	5	5	5	5	5	3	3	3	3	3	3	3	3	5	5	5	5	5	5	5	5	5	5	3	3	3	5	5	1	5	5	5	5	5	5	5	5	5	5	5	5	5	5
2	2	4	1	3	3	6	5	3	2	5	4	4	5	5	4	5	5	5	5	4	4	4	2	4	3	4	5	5	5	3	3	4	4	4	3	3	3	3	3	3	4	5	5	4	4	4	4	4	4
1	3	4	1	2	1	4	5	3	1	4	5	4	4	3	3	3	4	2	3	4	3	3	4	4	3	4	5	5	5	3	3	4	4	4	3	4	1	3	3	3	1	2	2	2	3	4	4	4	5
2	2	4	1	3	2	6	5	2	2	3	4	5	5	5	5	5	5	2	5	5	5	5	5	3	4	4	5	5	5	5	2	5	5	5	5	5	4	4	4	3	4	3	4	4	4	4	4	4	3
2	2	4	1	3	3	2	4	1	2	3	4	3	3	3	5	4	4	4	4	4	4	4	4	4	4	4	4	4	4	3	4	4	4	4	4	4	4	4	4	4	4	4	4	4	4	4	4	4	4
2	2	4	1	1	1	6	5	4	3	1	5	5	5	3	3	5	5	5	5	5	5	5	5	4	4	4	4	4	4	5	5	5	5	5	5	4	1	1	4	1	1	4	4	5	5	5	4	5	5
2	3	4	1	4	3	4	2	3	1	5	5	4	5	5	5	4	5	5	3	3	3	5	5	4	3	4	4	5	3	2	2	4	5	4	3	3	3	3	3	3	3	5	4	3	3	4	5	5	4
2	3	4	1	4	3	5	5	1	1	1	5	5	5	5	5	5	5	5	5	5	5	5	5	2	3	5	5	5	5	3	1	5	5	5	5	5	5	1	3	4	5	5	5	5	5	5	5	3	5
2	2	4	1	1	1	3	5	3	1	1	4	4	5	5	5	4	4	3	3	4	4	4	5	4	4	4	4	4	5	2	2	3	4	3	2	5	4	4	4	4	4	4	4	4	4	4	4	3	4
1	2	4	1	1	2	5	5	3	2	5	4	4	4	4	4	4	4	4	4	4	4	4	2	2	4	4	4	4	3	5	4	4	4	4	5	5	3	4	4	4	4	4	4	3	3	3	5	5	4
1	3	4	1	4	3	4	5	3	2	5	5	4	4	4	4	5	5	5	5	5	5	4	5	4	5	4	4	4	3	4	3	5	5	4	3	4	3	3	3	2	2	4	4	4	3	4	4	4	4
2	4	5	2	4	3	2	2	3	2	1	3	4	4	3	2	4	4	4	3	4	4	4	4	4	4	4	4	4	4	2	3	3	4	4	4	4	3	4	4	4	3	3	4	4	4	3	4	4	4
2	3	4	1	5	6	2	3	3	1	1	3	4	4	4	3	4	4	3	4	4	5	5	4	3	4	4	4	3	3	2	2	2	2	2	2	4	4	3	3	3	4	4	4	4	3	3	3	4	3
2	3	4	1	4	6	3	5	3	1	4	5	4	5	3	4	5	5	4	5	5	4	4	5	4	4	4	4	4	4	3	3	4	4	4	4	5	4	4	4	4	3	5	4	4	3	3	4	4	4
1	2	4	1	4	4	3	5	1	1	1	4	5	5	3	5	5	5	5	5	4	3	3	3	2	4	4	4	4	4	2	2	2	3	3	2	3	3	3	2	3	5	5	5	4	4	2	5	5	5
2	2	4	1	3	2	4	4	4	1	4	4	4	4	3	5	5	4	5	4	5	5	4	5	2	4	3	4	4	4	4	4	3	4	4	3	4	3	3	3	3	3	4	4	3	3	3	4	4	3
1	2	2	1	1	1	3	2	1	1	2	4	3	4	4	3	4	3	4	2	4	5	5	3	2	1	1	4	5	3	3	3	4	5	5	4	5	5	4	4	4	5	5	5	5	5	5	4	4	3
2	2	4	1	1	1	3	2	2	1	2	4	4	4	4	4	4	4	4	4	5	5	5	4	4	4	4	3	3	3	4	2	4	4	4	3	2	2	4	2	4	4	3	3	3	3	3	5	4	3
2	2	4	1	1	1	3	1	1	1	1	1	4	4	3	3	4	4	4	4	3	4	4	5	4	4	4	4	4	4	3	4	2	3	2	2	4	4	5	4	4	3	4	3	4	4	4	4	4	4
1	2	3	1	4	3	2	2	1	1	1	4	3	4	4	5	5	3	5	1	1	5	5	4	4	4	4	2	2	5	2	2	4	4	4	4	4	3	3	4	3	3	4	4	3	2	3	4	4	4
2	3	4	1	4	2	3	5	3	1	4	5	4	5	4	3	4	4	3	3	4	3	4	4	2	3	3	4	4	3	3	2	4	2	3	1	5	4	3	3	3	4	3	4	4	3	3	4	4	4
2	2	4	1	4	2	4	4	2	2	3	4	3	3	4	4	4	4	4	4	4	4	4	4	2	2	4	4	4	4	4	2	4	4	4	2	4	4	2	4	2	4	4	4	3	3	4	3	3	4
2	3	4	1	4	2	3	5	2	2	5	5	5	5	5	3	5	5	3	5	3	5	3	5	5	1	1	4	4	4	5	5	4	4	4	4	3	4	3	4	4	3	4	4	4	4	4	4	4	4
2	3	4	1	4	3	4	5	4	1	4	5	4	5	3	4	2	2	2	2	4	4	2	2	2	5	5	1	5	1	2	1	3	3	2	2	4	1	2	2	2	1	4	3	4	5	4	3	2	3
2	2	4	1	4	3	3	4	3	1	2	3	5	5	5	5	5	5	4	4	5	5	5	5	4	3	4	4	4	3	3	3	3	3	4	4	3	3	4	4	4	3	3	3	3	3	3	3	3	3
1	2	4	1	1	1	6	5	5	5	5	5	5	5	5	5	5	5	5	5	5	5	5	5	5	5	5	5	5	5	5	5	5	5	5	5	5	5	5	5	5	5	5	5	5	5	5	5	5	5
1	2	5	1	1	1	6	5	2	1	3	4	4	5	4	5	4	3	4	3	4	3	4	3	4	4	4	5	2	2	2	2	4	3	3	4	4	2	2	4	3	2	4	4	4	4	4	4	4	4
1	4	6	2	5	4	4	3	4	3	4	5	5	5	5	5	5	5	5	5	5	5	5	5	4	4	4	5	5	5	4	4	4	4	4	4	5	5	5	5	5	5	5	5	5	5	5	4	5	5
2	3	4	1	3	4	1	1	3	1	1	3	4	4	4	4	5	5	5	5	4	4	5	5	3	4	4	3	3	3	5	5	5	5	5	5	5	5	5	5	5	5	5	5	5	5	5	3	4	3
2	2	4	1	1	1	3	5	1	1	1	1	3	3	2	2	1	1	1	1	4	4	1	3	4	1	1	4	4	4	1	1	1	1	1	1	4	4	1	4	4	4	1	4	1	1	1	3	3	4
1	2	5	1	1	1	3	5	3	2	5	4	4	4	4	4	4	3	4	4	4	4	4	3	4	4	4	4	4	4	3	3	4	4	4	2	4	3	4	4	4	2	4	4	4	4	4	4	4	4
2	2	4	1	4	3	3	3	4	1	1	4	4	4	4	4	4	4	4	4	4	4	4	4	2	4	4	4	4	4	4	4	4	4	4	4	4	2	1	4	4	2	4	4	1	1	1	4	4	4
2	2	4	1	3	2	4	4	5	1	1	5	4	5	4	4	5	5	5	5	5	5	5	5	5	5	5	5	5	5	5	5	5	5	5	5	5	5	5	5	5	5	5	5	5	5	5	5	5	5
2	3	4	1	2	3	6	5	2	1	3	4	4	4	4	4	4	3	4	3	4	4	3	3	3	2	3	4	2	3	3	2	4	3	3	3	4	3	3	4	2	3	3	4	3	3	3	3	3	3
2	3	4	2	5	6	6	5	4	3	4	3	3	3	4	3	4	4	3	4	4	4	4	3	2	4	4	3	2	3	3	2	3	4	4	4	4	4	4	4	4	4	4	4	4	4	4	4	4	3
2	2	4	1	1	1	3	5	3	2	2	4	4	4	4	3	4	4	4	3	5	4	4	5	4	4	4	4	4	3	2	3	4	4	4	4	4	3	3	3	3	3	4	4	4	4	4	4	4	3
[truncated: 17 more columns]
